# Supplementary material for: Integrative Stacking Machine Learning Model for Small Cell Lung Cancer Prediction Using Metabolomics Profiling
Source: Cancers (Basel). 2024 Dec 18;16(24):4225. doi: 10.3390/cancers16244225 (PMC11727543; doi:10.3390/cancers16244225)
Supplement: Supplementary file 1 [file cancers-16-04225-s001.zip]

Archive with 1 entries (1 files):
- cancers-3321183-supplementary-final.pdf
